# Supplementary material for: Field-deployable multiplex detection method of SARS-CoV-2 and influenza virus using loop-mediated isothermal amplification and DNA chromatography
Source: PLoS One. 2023 May 16;18(5):e0285861. doi: 10.1371/journal.pone.0285861 (PMC10187927; doi:10.1371/journal.pone.0285861)
Supplement: S1 Table — For an initial primer candidate screening, ten candidate primer sets were tested using synthesized DNA. The best performance primer set 1, which showed the fastest amplification without non-specific amplification was selected. (XLSX) [file pone.0285861.s001.xlsx]

## Sheet: Sheet1
S1 Table: The primer screening results detecting SARS-CoV-2 nucleocapside region.
Candidate number	primer name	sequence (5'-3')	Reaction time (min) template: plasmid 10000 copy	No Template Control (non-specific amplification)
1	1_SARS-CoV-2_F3	TGGCTACTACCGAAGAGCT	17.85	Not amplified
1	1_SARS-CoV-2_B3	TGCAGCATTGTTAGCAGGAT
1	1_SARS-CoV-2_FIP	TCTGGCCCAGTTCCTAGGTAGT-GACGAATTCGTGGTGGTGA
1	1_SARS-CoV-2_BIP	AGACGGCATCATATGGGTTGCA-GCGGGTGCCAATGTGATC
2	2_SARS-CoV-2_F3	AGATCACATTGGCACCCG	21.09	Not amplified
2	2_SARS-CoV-2_B3	CCATTGCCAGCCATTCTAGC
2	2_SARS-CoV-2_FIP	TGCTCCCTTCTGCGTAGAAGC-CAATGCTGCAATCGTGCTAC
2	2_SARS-CoV-2_BIP	GGCGGCAGTCAAGCCTCTTC-CCTACTGCTGCCTGGAGTT
3	3_SARS-CoV-2_F3	GCCAAAAGGCTTCTACGCA	36.64	Not amplified
3	3_SARS-CoV-2_B3	TTGCTCTCAAGCTGGTTCAA
3	3_SARS-CoV-2_FIP	TCCCCTACTGCTGCCTGGAG-GCAGTCAAGCCTCTTCTCG
3	3_SARS-CoV-2_BIP	TCTCCTGCTAGAATGGCTGGCA-TCTGTCAAGCAGCAGCAAAG
4	4_SARS-CoV-2_F3	TGGACCCCAAAATCAGCG	Not amplified	Not amplified
4	4_SARS-CoV-2_B3	GCCTTGTCCTCGAGGGAAT
4	4_SARS-CoV-2_FIP	CCACTGCGTTCTCCATTCTGGT-AAATGCACCCCGCATTACG
4	4_SARS-CoV-2_BIP	CGCGATCAAAACAACGTCGGC-CCTTGCCATGTTGAGTGAGA
5	5_SARS-CoV-2_F3	CCAGAATGGAGAACGCAGTG	Not amplified	Not amplified
5	5_SARS-CoV-2_B3	CCGTCACCACCACGAATT
5	5_SARS-CoV-2_FIP	AGCGGTGAACCAAGACGCAG-GGCGCGATCAAAACAACG
5	5_SARS-CoV-2_BIP	AATTCCCTCGAGGACAAGGCG-AGCTCTTCGGTAGTAGCCAA
6	6_SARS-CoV-2_F3	CCCCAAGGTTTACCCAATAA	Not amplified	Not amplified
6	6_SARS-CoV-2_B3	AGCTTCTGGCCCAGTTCCTA
6	6_SARS-CoV-2_FIP	TAATTGGAACGCCTTGTCCT-TCACCGCTCTCACTCAACAT
6	6_SARS-CoV-2_BIP	CCAGATGACCAAATTGGCTAC-TCATTTTACCGTCACCACCA
7	7_SARS-CoV-2_F3	GACCCCAAAATCAGCGAAAT	Not amplified	26.51
7	7_SARS-CoV-2_B3	TTAATTGGAACGCCTTGTCC
7	7_SARS-CoV-2_FIP	ACTGCGTTCTCCATTCTGGT-CGCATTACGTTTGGTGGAC
7	7_SARS-CoV-2_BIP	CCAATAATACTGCGTCTTGGTTC-CGAGGGAATTTAAGGTCTTCC
8	8_SARS-CoV-2_F3	TGCTAACAAAGACGGCATCA	Not amplified	23.12
8	8_SARS-CoV-2_B3	TTGAACTGTTGCGACTACGTG
8	8_SARS-CoV-2_FIP	TTGCAGCATTGTTAGCAGGA-AGGGAGCCTTGAATACACCA
8	8_SARS-CoV-2_BIP	GGAACAACATTGCCAAAAGG-ACGAGAAGAGGCTTGACTGC
9	9_SARS-CoV-2_F3	GCCCCAAGGTTTACCCAATA	28.77	36.48
9	9_SARS-CoV-2_B3	GAAATACCATCTTGGACTGAGA
9	9_SARS-CoV-2_FIP	CCTTGTCCTCGAGGGAATTT-CTTGGTTCACCGCTCTCACT
9	9_SARS-CoV-2_BIP	CCAGATGACCAAATTGGCTAC-TGGTGGTGACGGTAAAATGA
10	10_SARS-CoV-2_F3	CAATGCTGCAATCGTGCTAC	Not amplified	Not amplified
10	10_SARS-CoV-2_B3	TTGAACCAGCTTGAGAGCAA
10	10_SARS-CoV-2_FIP	ACGAGAAGAGGCTTGACTGC-AGGAACAACATTGCCAAAAG
10	10_SARS-CoV-2_BIP	CTCCAGGCAGCAGTAGGG-AAAGCAAGAGCAGCATCACC
