# Supplementary material for: Field-deployable multiplex detection method of SARS-CoV-2 and influenza virus using loop-mediated isothermal amplification and DNA chromatography
Source: PLoS One. 2023 May 16;18(5):e0285861. doi: 10.1371/journal.pone.0285861 (PMC10187927; doi:10.1371/journal.pone.0285861)
Supplement: S2 Table — The mutation data of 11,207,833 sequences from Dec 2019 to Jan 2023 was obtained from COVID-19 CG tool. (XLSX) [file pone.0285861.s002.xlsx]

## Sheet: mutation_frequencies (1)
mutation	pos	ref	alt	counts	percent	Primer
T28525C	28525	T	C	101	9.01155e-06	F3	11207833 sequences fetched in 72.613 s.									9.01155e-06
T28525G	28525	T	G	12	1.07068e-06	F3	Sequences grouped by NT Mutation.									1.07068e-06
T28525A	28525	T	A	7	6.24563e-07	F3	Reference genome: WIV04 (Severe acute respiratory syndrome coronavirus 2 isolate WIV04, complete genome).									6.24563e-07
G28526A	28526	G	A	57	5.08573e-06	F3	6 selected locations: Europe, North America, Asia, Africa, South America, Oceania									5.08573e-06
G28526C	28526	G	C	42	3.74738e-06	F3	Date range: 2019-12-01 – 2023-01-27 (1153 days)									3.74738e-06
G28526-	28526	G	-	4	3.56893e-07	F3	Selected subtypes: SARS-CoV-2									3.56893e-07
G28527A	28527	G	A	12	1.07068e-06	F3	Genome selection: Custom coordinates: 28525..28741									1.07068e-06
G28527T	28527	G	T	5	4.46117e-07	F3										4.46117e-07
C28528T	28528	C	T	3266	0.000291403	F3										0.000291403
C28528A	28528	C	A	415	3.70277e-05	F3										3.70277e-05
CTA28528-	28528	CTA	-	5	4.46117e-07	F3										4.46117e-07
C28528-	28528	C	-	1	8.92233e-08	F3										8.92233e-08
T28529-	28529	T	-	3	2.6767e-07	F3										2.6767e-07
T28529C	28529	T	C	3	2.6767e-07	F3										2.6767e-07
T28529G	28529	T	G	1	8.92233e-08	F3										8.92233e-08
A28530G	28530	A	G	10	8.92233e-07	F3										8.92233e-07
C28531T	28531	C	T	24367	0.0021741	F3										0.0021741
C28531A	28531	C	A	5	4.46117e-07	F3										4.46117e-07
T28532C	28532	T	C	8	7.13787e-07	F3										7.13787e-07
-28532AA	28532	-	AA	1	8.92233e-08	F3										8.92233e-08
A28533T	28533	A	T	16	1.42757e-06	F3										1.42757e-06
A28533G	28533	A	G	4	3.56893e-07	F3										3.56893e-07
C28534T	28534	C	T	1288	0.00011492	F3										0.00011492
C28534A	28534	C	A	6	5.3534e-07	F3										5.3534e-07
C28535A	28535	C	A	345	3.0782e-05	F3										3.0782e-05
C28535T	28535	C	T	2	1.78447e-07	F3										1.78447e-07
G28536T	28536	G	T	519	4.63069e-05	F3										4.63069e-05
G28536A	28536	G	A	42	3.74738e-06	F3										3.74738e-06
A28537G	28537	A	G	483	4.30949e-05	F3										4.30949e-05
A28537C	28537	A	C	111	9.90379e-06	F3										9.90379e-06
A28537T	28537	A	T	75	6.69175e-06	F3										6.69175e-06
A28538C	28538	A	C	242	2.1592e-05	F3										2.1592e-05
AG28538-	28538	AG	-	9	8.0301e-07	F3										8.0301e-07
A28538G	28538	A	G	4	3.56893e-07	F3										3.56893e-07
G28539A	28539	G	A	1075	9.59151e-05	F3										9.59151e-05
G28539T	28539	G	T	484	4.31841e-05	F3										4.31841e-05
G28539C	28539	G	C	221	1.97184e-05	F3										1.97184e-05
A28540G	28540	A	G	678	6.04934e-05	F3										6.04934e-05
A28540C	28540	A	C	29	2.58748e-06	F3										2.58748e-06
A28540T	28540	A	T	27	2.40903e-06	F3										2.40903e-06
-28540A	28540	-	A	7	6.24563e-07	F3										6.24563e-07
G28541T	28541	G	T	14891	0.00132862	F3										0.00132862
G28541A	28541	G	A	5419	0.000483501	F3										0.000483501
G28541C	28541	G	C	5	4.46117e-07	F3										4.46117e-07
G28541-	28541	G	-	3	2.6767e-07	F3										2.6767e-07
C28542T	28542	C	T	1447	0.000129106	F3										0.000129106
C28542A	28542	C	A	484	4.31841e-05	F3										4.31841e-05
T28543C	28543	T	C	157	1.40081e-05	F3										1.40081e-05
T28543A	28543	T	A	18	1.60602e-06	F3										1.60602e-06
T28543-	28543	T	-	4	3.56893e-07	F3										3.56893e-07
A28544G	28544	A	G	360	3.21204e-05											3.21204e-05
A28544T	28544	A	T	38	3.39049e-06											3.39049e-06
A28544C	28544	A	C	9	8.0301e-07											8.0301e-07
C28545T	28545	C	T	78	6.95942e-06											6.95942e-06
C28545A	28545	C	A	24	2.14136e-06											2.14136e-06
C28545-	28545	C	-	4	3.56893e-07											3.56893e-07
C28546T	28546	C	T	294	2.62317e-05											2.62317e-05
C28546A	28546	C	A	26	2.31981e-06											2.31981e-06
A28547C	28547	A	C	21	1.87369e-06											1.87369e-06
A28547G	28547	A	G	5	4.46117e-07											4.46117e-07
G28548A	28548	G	A	80	7.13787e-06	F2										7.13787e-06
G28548T	28548	G	T	14	1.24913e-06	F2										1.24913e-06
G28548C	28548	G	C	4	3.56893e-07	F2										3.56893e-07
A28549G	28549	A	G	83	7.40554e-06	F2										7.40554e-06
A28549-	28549	A	-	82	7.31631e-06	F2										7.31631e-06
A28549T	28549	A	T	17	1.5168e-06	F2										1.5168e-06
A28549C	28549	A	C	3	2.6767e-07	F2										2.6767e-07
C28550A	28550	C	A	5382	0.0004802	F2										0.0004802
C28550T	28550	C	T	33	2.94437e-06	F2										2.94437e-06
C28550G	28550	C	G	5	4.46117e-07	F2										4.46117e-07
G28551T	28551	G	T	661	5.89766e-05	F2										5.89766e-05
G28551C	28551	G	C	79	7.04864e-06	F2										7.04864e-06
G28551A	28551	G	A	54	4.81806e-06	F2										4.81806e-06
A28552G	28552	A	G	27	2.40903e-06	F2										2.40903e-06
A28552T	28552	A	T	20	1.78447e-06	F2										1.78447e-06
A28552C	28552	A	C	14	1.24913e-06	F2										1.24913e-06
A28552-	28552	A	-	4	3.56893e-07	F2										3.56893e-07
A28553G	28553	A	G	626	5.58538e-05	F2										5.58538e-05
A28553C	28553	A	C	24	2.14136e-06	F2										2.14136e-06
A28553T	28553	A	T	19	1.69524e-06	F2										1.69524e-06
T28554C	28554	T	C	31	2.76592e-06	F2										2.76592e-06
T28554G	28554	T	G	8	7.13787e-07	F2										7.13787e-07
T28554-	28554	T	-	4	3.56893e-07	F2										3.56893e-07
T28555C	28555	T	C	65	5.79952e-06	F2										5.79952e-06
T28555G	28555	T	G	21	1.87369e-06	F2										1.87369e-06
C28556T	28556	C	T	481	4.29164e-05	F2										4.29164e-05
C28556A	28556	C	A	8	7.13787e-07	F2										7.13787e-07
C28556G	28556	C	G	4	3.56893e-07	F2										3.56893e-07
G28557T	28557	G	T	757	6.7542e-05	F2										6.7542e-05
G28557A	28557	G	A	326	2.90868e-05	F2										2.90868e-05
G28557C	28557	G	C	75	6.69175e-06	F2										6.69175e-06
-28557A	28557	-	A	5	4.46117e-07	F2										4.46117e-07
GT28557-	28557	GT	-	4	3.56893e-07	F2										3.56893e-07
T28558C	28558	T	C	142	1.26697e-05	F2										1.26697e-05
T28558A	28558	T	A	5	4.46117e-07	F2										4.46117e-07
G28559A	28559	G	A	3545	0.000316297	F2										0.000316297
G28559T	28559	G	T	2693	0.000240278	F2										0.000240278
G28559C	28559	G	C	13	1.1599e-06	F2										1.1599e-06
-28559A	28559	-	A	4	3.56893e-07	F2										3.56893e-07
G28559-	28559	G	-	4	3.56893e-07	F2										3.56893e-07
G28560T	28560	G	T	533	4.7556e-05	F2										4.7556e-05
G28560A	28560	G	A	295	2.63209e-05	F2										2.63209e-05
G28560C	28560	G	C	6	5.3534e-07	F2										5.3534e-07
T28561C	28561	T	C	245	2.18597e-05	F2										2.18597e-05
T28561A	28561	T	A	6	5.3534e-07	F2										5.3534e-07
G28562A	28562	G	A	1929	0.000172112	F2										0.000172112
G28562T	28562	G	T	192	1.71309e-05	F2										1.71309e-05
G28562-	28562	G	-	4	3.56893e-07	F2										3.56893e-07
G28563T	28563	G	T	441	3.93475e-05	F2										3.93475e-05
G28563A	28563	G	A	45	4.01505e-06	F2										4.01505e-06
T28564C	28564	T	C	28	2.49825e-06	F2										2.49825e-06
T28564A	28564	T	A	5	4.46117e-07	F2										4.46117e-07
G28565A	28565	G	A	183	1.63279e-05	F2										1.63279e-05
G28565T	28565	G	T	105	9.36845e-06	F2										9.36845e-06
G28565C	28565	G	C	7	6.24563e-07	F2										6.24563e-07
A28566G	28566	A	G	202	1.80231e-05	F2										1.80231e-05
A28566T	28566	A	T	16	1.42757e-06	F2										1.42757e-06
A28566C	28566	A	C	8	7.13787e-07	F2										7.13787e-07
C28567T	28567	C	T	4110	0.000366708	LF										0.000366708
C28567A	28567	C	A	18	1.60602e-06	LF										1.60602e-06
C28567G	28567	C	G	8	7.13787e-07	LF										7.13787e-07
G28568A	28568	G	A	1217	0.000108585	LF										0.000108585
G28568T	28568	G	T	651	5.80844e-05	LF										5.80844e-05
-28568T	28568	-	T	4	3.56893e-07	LF										3.56893e-07
G28569A	28569	G	A	27	2.40903e-06	LF										2.40903e-06
G28569T	28569	G	T	12	1.07068e-06	LF										1.07068e-06
T28570C	28570	T	C	309	2.757e-05	LF										2.757e-05
T28570A	28570	T	A	78	6.95942e-06	LF										6.95942e-06
T28570G	28570	T	G	3	2.6767e-07	LF										2.6767e-07
A28571-	28571	A	-	26	2.31981e-06	LF										2.31981e-06
A28571G	28571	A	G	20	1.78447e-06	LF										1.78447e-06
-28571A	28571	-	A	17	1.5168e-06	LF										1.5168e-06
A28571C	28571	A	C	11	9.81456e-07	LF										9.81456e-07
A28572G	28572	A	G	165	1.47218e-05	LF										1.47218e-05
A28572T	28572	A	T	13	1.1599e-06	LF										1.1599e-06
A28572C	28572	A	C	13	1.1599e-06	LF										1.1599e-06
A28573G	28573	A	G	572	5.10357e-05	LF										5.10357e-05
A28573T	28573	A	T	53	4.72884e-06	LF										4.72884e-06
A28573C	28573	A	C	39	3.47971e-06	LF										3.47971e-06
A28574G	28574	A	G	227	2.02537e-05	LF										2.02537e-05
A28574T	28574	A	T	118	1.05284e-05	LF										1.05284e-05
A28574C	28574	A	C	35	3.12282e-06	LF										3.12282e-06
T28575C	28575	T	C	176	1.57033e-05	LF										1.57033e-05
T28575G	28575	T	G	7	6.24563e-07	LF										6.24563e-07
T28575A	28575	T	A	6	5.3534e-07	LF										5.3534e-07
G28576C	28576	G	C	1087	9.69857e-05	LF										9.69857e-05
G28576T	28576	G	T	667	5.9512e-05	LF										5.9512e-05
G28576A	28576	G	A	346	3.08713e-05	LF										3.08713e-05
A28577-	28577	A	-	32	2.85515e-06	LF										2.85515e-06
A28577G	28577	A	G	7	6.24563e-07	LF										6.24563e-07
-28577A	28577	-	A	7	6.24563e-07	LF										6.24563e-07
A28577C	28577	A	C	3	2.6767e-07	LF										2.6767e-07
A28578G	28578	A	G	346	3.08713e-05	LF										3.08713e-05
A28578T	28578	A	T	11	9.81456e-07	LF										9.81456e-07
A28578C	28578	A	C	5	4.46117e-07	LF										4.46117e-07
A28579G	28579	A	G	205	1.82908e-05	LF										1.82908e-05
A28579T	28579	A	T	6	5.3534e-07	LF										5.3534e-07
G28580T	28580	G	T	4347	0.000387854	LF										0.000387854
G28580A	28580	G	A	1216	0.000108496	LF										0.000108496
G28580C	28580	G	C	451	4.02397e-05	LF										4.02397e-05
A28581G	28581	A	G	535	4.77345e-05	LF										4.77345e-05
A28581C	28581	A	C	153	1.36512e-05	LF										1.36512e-05
A28581T	28581	A	T	119	1.06176e-05	LF										1.06176e-05
T28582C	28582	T	C	2999	0.000267581	LF										0.000267581
T28582A	28582	T	A	50	4.46117e-06	LF										4.46117e-06
T28582G	28582	T	G	35	3.12282e-06	LF										3.12282e-06
C28583A	28583	C	A	105	9.36845e-06	LF										9.36845e-06
C28583G	28583	C	G	16	1.42757e-06	LF										1.42757e-06
C28583T	28583	C	T	13	1.1599e-06	LF										1.1599e-06
T28584C	28584	T	C	4	3.56893e-07	LF										3.56893e-07
C28585T	28585	C	T	1704	0.000152037	LF										0.000152037
C28585A	28585	C	A	85	7.58398e-06	LF										7.58398e-06
C28585G	28585	C	G	43	3.8366e-06	LF										3.8366e-06
-28585C	28585	-	C	9	8.0301e-07	LF										8.0301e-07
A28586G	28586	A	G	220	1.96291e-05	LF										1.96291e-05
A28586T	28586	A	T	21	1.87369e-06	LF										1.87369e-06
G28587A	28587	G	A	156	1.39188e-05	LF										1.39188e-05
G28587-	28587	G	-	4	3.56893e-07	LF										3.56893e-07
G28587T	28587	G	T	4	3.56893e-07	LF										3.56893e-07
T28588C	28588	T	C	378	3.37264e-05	LF										3.37264e-05
T28588G	28588	T	G	5	4.46117e-07	LF										4.46117e-07
C28589T	28589	C	T	164	1.46326e-05	LF										1.46326e-05
C28589-	28589	C	-	29	2.58748e-06	LF										2.58748e-06
C28590T	28590	C	T	7	6.24563e-07	LF										6.24563e-07
C28590A	28590	C	A	4	3.56893e-07	LF										3.56893e-07
A28591T	28591	A	T	426	3.80091e-05	LF										3.80091e-05
A28591G	28591	A	G	416	3.71169e-05	LF										3.71169e-05
A28591C	28591	A	C	130	1.1599e-05	LF										1.1599e-05
A28591-	28591	A	-	4	3.56893e-07	LF										3.56893e-07
AAG28591-	28591	AAG	-	3	2.6767e-07	LF										2.6767e-07
A28592C	28592	A	C	183	1.63279e-05											1.63279e-05
A28592G	28592	A	G	24	2.14136e-06											2.14136e-06
G28593A	28593	G	A	27	2.40903e-06											2.40903e-06
A28594G	28594	A	G	1559	0.000139099											0.000139099
G28596A	28596	G	A	4	3.56893e-07											3.56893e-07
T28598C	28598	T	C	32	2.85515e-06											2.85515e-06
TA28598-	28598	TA	-	5	4.46117e-07											4.46117e-07
A28599T	28599	A	T	171	1.52572e-05											1.52572e-05
A28599G	28599	A	G	4	3.56893e-07											3.56893e-07
T28600C	28600	T	C	3786	0.000337799											0.000337799
-28600T	28600	-	T	7	6.24563e-07											6.24563e-07
T28600G	28600	T	G	6	5.3534e-07											5.3534e-07
T28601C	28601	T	C	8	7.13787e-07											7.13787e-07
T28602A	28602	T	A	9	8.0301e-07											8.0301e-07
TCTA28602-	28602	TCTA	-	4	3.56893e-07											3.56893e-07
C28603T	28603	C	T	42867	0.00382474											0.00382474
C28603-	28603	C	-	8	7.13787e-07											7.13787e-07
CTA28603-	28603	CTA	-	8	7.13787e-07											7.13787e-07
-28603CTA	28603	-	CTA	5	4.46117e-07											4.46117e-07
T28604C	28604	T	C	4	3.56893e-07											3.56893e-07
A28605G	28605	A	G	4	3.56893e-07	F1										3.56893e-07
A28605T	28605	A	T	4	3.56893e-07	F1										3.56893e-07
C28606T	28606	C	T	13195	0.0011773	F1										0.0011773
C28606A	28606	C	A	4	3.56893e-07	F1										3.56893e-07
T28607C	28607	T	C	32	2.85515e-06	F1										2.85515e-06
A28608G	28608	A	G	11	9.81456e-07	F1										9.81456e-07
C28609T	28609	C	T	1927	0.000171933	F1										0.000171933
C28609A	28609	C	A	6	5.3534e-07	F1										5.3534e-07
C28610T	28610	C	T	1317	0.000117507	F1										0.000117507
C28610A	28610	C	A	449	4.00613e-05	F1										4.00613e-05
C28610G	28610	C	G	15	1.33835e-06	F1										1.33835e-06
-28610T	28610	-	T	6	5.3534e-07	F1										5.3534e-07
T28611A	28611	T	A	50	4.46117e-06	F1										4.46117e-06
T28611C	28611	T	C	14	1.24913e-06	F1										1.24913e-06
T28611-	28611	T	-	5	4.46117e-07	F1										4.46117e-07
A28612G	28612	A	G	1073	9.57366e-05	F1										9.57366e-05
A28612T	28612	A	T	194	1.73093e-05	F1										1.73093e-05
A28612C	28612	A	C	69	6.15641e-06	F1										6.15641e-06
-28612G	28612	-	G	4	3.56893e-07	F1										3.56893e-07
AGG28612-	28612	AGG	-	4	3.56893e-07	F1										3.56893e-07
G28613-	28613	G	-	33	2.94437e-06	F1										2.94437e-06
G28614A	28614	G	A	5	4.46117e-07	F1										4.46117e-07
G28614C	28614	G	C	5	4.46117e-07	F1										4.46117e-07
G28614T	28614	G	T	4	3.56893e-07	F1										3.56893e-07
A28615C	28615	A	C	620	5.53185e-05	F1										5.53185e-05
A28615G	28615	A	G	358	3.19419e-05	F1										3.19419e-05
A28615T	28615	A	T	100	8.92233e-06	F1										8.92233e-06
C28617T	28617	C	T	5	4.46117e-07	F1										4.46117e-07
C28617A	28617	C	A	5	4.46117e-07	F1										4.46117e-07
T28618A	28618	T	A	2549	0.00022743	F1										0.00022743
T28618C	28618	T	C	1924	0.000171666	F1										0.000171666
T28618G	28618	T	G	70	6.24563e-06	F1										6.24563e-06
G28619C	28619	G	C	6	5.3534e-07	F1										5.3534e-07
G28619A	28619	G	A	4	3.56893e-07	F1										3.56893e-07
G28619T	28619	G	T	4	3.56893e-07	F1										3.56893e-07
G28620T	28620	G	T	9	8.0301e-07	F1										8.0301e-07
G28620A	28620	G	A	5	4.46117e-07	F1										4.46117e-07
G28621A	28621	G	A	3513	0.000313442	F1										0.000313442
G28621T	28621	G	T	3030	0.000270347	F1										0.000270347
G28621C	28621	G	C	10	8.92233e-07	F1										8.92233e-07
C28622T	28622	C	T	45	4.01505e-06	F1										4.01505e-06
C28622A	28622	C	A	11	9.81456e-07	F1										9.81456e-07
C28623T	28623	C	T	37	3.30126e-06	F1										3.30126e-06
A28624T	28624	A	T	1251	0.000111618	F1										0.000111618
A28624G	28624	A	G	1073	9.57366e-05	F1										9.57366e-05
A28624C	28624	A	C	99	8.83311e-06	F1										8.83311e-06
A28624-	28624	A	-	6	5.3534e-07	F1										5.3534e-07
G28625C	28625	G	C	270	2.40903e-05	F1										2.40903e-05
G28625A	28625	G	A	5	4.46117e-07	F1										4.46117e-07
G28625T	28625	G	T	3	2.6767e-07	F1										2.6767e-07
A28626C	28626	A	C	30	2.6767e-06	F1										2.6767e-06
A28626G	28626	A	G	29	2.58748e-06	F1										2.58748e-06
A28626T	28626	A	T	15	1.33835e-06	F1										1.33835e-06
A28627G	28627	A	G	375	3.34587e-05											3.34587e-05
A28627T	28627	A	T	191	1.70417e-05											1.70417e-05
A28627C	28627	A	C	90	8.0301e-06											8.0301e-06
G28628T	28628	G	T	17648	0.00157461											0.00157461
G28628C	28628	G	C	1049	9.35953e-05											9.35953e-05
G28628A	28628	G	A	472	4.21134e-05											4.21134e-05
G28628-	28628	G	-	8	7.13787e-07											7.13787e-07
C28629T	28629	C	T	457	4.07751e-05											4.07751e-05
C28629A	28629	C	A	128	1.14206e-05											1.14206e-05
C28629G	28629	C	G	24	2.14136e-06											2.14136e-06
T28630C	28630	T	C	591	5.2731e-05											5.2731e-05
T28630A	28630	T	A	127	1.13314e-05											1.13314e-05
T28630G	28630	T	G	84	7.49476e-06											7.49476e-06
G28631A	28631	G	A	735	6.55791e-05											6.55791e-05
G28631C	28631	G	C	40	3.56893e-06											3.56893e-06
G28631-	28631	G	-	18	1.60602e-06											1.60602e-06
G28631T	28631	G	T	8	7.13787e-07											7.13787e-07
GG28631-	28631	GG	-	1	8.92233e-08											8.92233e-08
G28632T	28632	G	T	2824	0.000251967											0.000251967
G28632A	28632	G	A	799	7.12894e-05											7.12894e-05
G28632C	28632	G	C	602	5.37124e-05											5.37124e-05
A28633G	28633	A	G	315	2.81053e-05											2.81053e-05
A28633C	28633	A	C	28	2.49825e-06											2.49825e-06
-28633ACTTCCCTATGGTGCTAACAAAGACGGCATCATATGGGTTGCA	28633	-	ACTTCCCTATGGTGCTAACAAAGACGGCATCATATGGGTTGCA	4	3.56893e-07											3.56893e-07
A28633T	28633	A	T	2	1.78447e-07											1.78447e-07
C28634A	28634	C	A	368	3.28342e-05											3.28342e-05
C28634T	28634	C	T	69	6.15641e-06											6.15641e-06
C28634G	28634	C	G	7	6.24563e-07											6.24563e-07
T28635G	28635	T	G	17	1.5168e-06											1.5168e-06
T28635A	28635	T	A	7	6.24563e-07											6.24563e-07
T28635C	28635	T	C	5	4.46117e-07											4.46117e-07
T28636C	28636	T	C	442	3.94367e-05											3.94367e-05
T28636G	28636	T	G	143	1.27589e-05											1.27589e-05
T28636A	28636	T	A	27	2.40903e-06											2.40903e-06
C28637T	28637	C	T	1273	0.000113581											0.000113581
C28637A	28637	C	A	50	4.46117e-06											4.46117e-06
C28637G	28637	C	G	46	4.10427e-06											4.10427e-06
C28637-	28637	C	-	44	3.92583e-06											3.92583e-06
-28637C	28637	-	C	6	5.3534e-07											5.3534e-07
CC28637-	28637	CC	-	4	3.56893e-07											3.56893e-07
C28638T	28638	C	T	3402	0.000303538											0.000303538
C28638A	28638	C	A	604	5.38909e-05											5.38909e-05
C28638G	28638	C	G	1	8.92233e-08											8.92233e-08
C28639T	28639	C	T	755	6.73636e-05											6.73636e-05
C28639A	28639	C	A	439	3.9169e-05											3.9169e-05
C28639G	28639	C	G	4	3.56893e-07											3.56893e-07
T28640C	28640	T	C	28	2.49825e-06											2.49825e-06
T28640A	28640	T	A	2	1.78447e-07											1.78447e-07
A28641T	28641	A	T	47	4.1935e-06											4.1935e-06
T28642C	28642	T	C	5479	0.000488855											0.000488855
T28642A	28642	T	A	2	1.78447e-07											1.78447e-07
G28643A	28643	G	A	599	5.34448e-05											5.34448e-05
G28643T	28643	G	T	15	1.33835e-06											1.33835e-06
G28644A	28644	G	A	379	3.38156e-05											3.38156e-05
G28644C	28644	G	C	5	4.46117e-07											4.46117e-07
G28644T	28644	G	T	2	1.78447e-07											1.78447e-07
T28645C	28645	T	C	323	2.88191e-05											2.88191e-05
T28645A	28645	T	A	55	4.90728e-06											4.90728e-06
-28645TGCTAACAAAGACGGCATCATATGGGTTGCAACTGAGGGAGCCTTGAATACACCAAAAGATCACATTGGCACCCGCAATCC	28645	-	TGCTAACAAAGACGGCATCATATGGGTTGCAACTGAGGGAGCCTTGAATACACCAAAAGATCACATTGGCACCCGCAATCC	5	4.46117e-07											4.46117e-07
G28646A	28646	G	A	823	7.34308e-05											7.34308e-05
G28646T	28646	G	T	817	7.28954e-05											7.28954e-05
C28647T	28647	C	T	2775	0.000247595											0.000247595
C28647A	28647	C	A	49	4.37194e-06											4.37194e-06
C28647G	28647	C	G	4	3.56893e-07											3.56893e-07
T28648C	28648	T	C	399	3.56001e-05											3.56001e-05
T28648A	28648	T	A	21	1.87369e-06											1.87369e-06
T28648G	28648	T	G	9	8.0301e-07											8.0301e-07
T28648-	28648	T	-	3	2.6767e-07											2.6767e-07
A28649G	28649	A	G	62	5.53185e-06											5.53185e-06
A28649T	28649	A	T	59	5.26418e-06											5.26418e-06
A28649C	28649	A	C	6	5.3534e-07											5.3534e-07
A28650G	28650	A	G	338	3.01575e-05											3.01575e-05
A28650C	28650	A	C	49	4.37194e-06											4.37194e-06
A28650T	28650	A	T	24	2.14136e-06											2.14136e-06
C28651T	28651	C	T	31921	0.0028481											0.0028481
C28651A	28651	C	A	373	3.32803e-05											3.32803e-05
C28651G	28651	C	G	44	3.92583e-06											3.92583e-06
C28651-	28651	C	-	4	3.56893e-07											3.56893e-07
A28652C	28652	A	C	3673	0.000327717											0.000327717
A28652G	28652	A	G	82	7.31631e-06											7.31631e-06
A28652-	28652	A	-	13	1.1599e-06											1.1599e-06
-28652A	28652	-	A	5	4.46117e-07											4.46117e-07
A28652T	28652	A	T	3	2.6767e-07											2.6767e-07
A28653G	28653	A	G	1132	0.000101001											0.000101001
A28653T	28653	A	T	95	8.47621e-06											8.47621e-06
A28653C	28653	A	C	20	1.78447e-06											1.78447e-06
A28654G	28654	A	G	1061	9.46659e-05	B1										9.46659e-05
A28654C	28654	A	C	31	2.76592e-06	B1										2.76592e-06
A28654T	28654	A	T	23	2.05214e-06	B1										2.05214e-06
G28655T	28655	G	T	3521	0.000314155	B1										0.000314155
G28655C	28655	G	C	846	7.54829e-05	B1										7.54829e-05
G28655A	28655	G	A	607	5.41586e-05	B1										5.41586e-05
A28656G	28656	A	G	224	1.9986e-05	B1										1.9986e-05
A28656C	28656	A	C	31	2.76592e-06	B1										2.76592e-06
A28656T	28656	A	T	14	1.24913e-06	B1										1.24913e-06
C28657T	28657	C	T	42434	0.0037861	B1										0.0037861
C28657A	28657	C	A	653	5.82628e-05	B1										5.82628e-05
C28657G	28657	C	G	141	1.25805e-05	B1										1.25805e-05
G28658A	28658	G	A	767	6.84343e-05	B1										6.84343e-05
G28658T	28658	G	T	551	4.9162e-05	B1										4.9162e-05
G28658C	28658	G	C	29	2.58748e-06	B1										2.58748e-06
G28659A	28659	G	A	277	2.47149e-05	B1										2.47149e-05
G28659C	28659	G	C	4	3.56893e-07	B1										3.56893e-07
G28659T	28659	G	T	3	2.6767e-07	B1										2.6767e-07
C28660T	28660	C	T	749	6.68283e-05	B1										6.68283e-05
C28660A	28660	C	A	35	3.12282e-06	B1										3.12282e-06
C28660G	28660	C	G	4	3.56893e-07	B1										3.56893e-07
A28661G	28661	A	G	735	6.55791e-05	B1										6.55791e-05
A28661C	28661	A	C	54	4.81806e-06	B1										4.81806e-06
T28662C	28662	T	C	402	3.58678e-05	B1										3.58678e-05
T28662G	28662	T	G	19	1.69524e-06	B1										1.69524e-06
C28663T	28663	C	T	676	6.0315e-05	B1										6.0315e-05
C28663A	28663	C	A	17	1.5168e-06	B1										1.5168e-06
C28663G	28663	C	G	3	2.6767e-07	B1										2.6767e-07
A28664G	28664	A	G	606	5.40693e-05	B1										5.40693e-05
A28664T	28664	A	T	299	2.66778e-05	B1										2.66778e-05
A28664C	28664	A	C	27	2.40903e-06	B1										2.40903e-06
AT28664-	28664	AT	-	6	5.3534e-07	B1										5.3534e-07
A28664-	28664	A	-	2	1.78447e-07	B1										1.78447e-07
T28665C	28665	T	C	345	3.0782e-05	B1										3.0782e-05
T28665A	28665	T	A	37	3.30126e-06	B1										3.30126e-06
T28665G	28665	T	G	12	1.07068e-06	B1										1.07068e-06
A28666G	28666	A	G	861	7.68213e-05	B1										7.68213e-05
A28666T	28666	A	T	517	4.61285e-05	B1										4.61285e-05
A28666C	28666	A	C	15	1.33835e-06	B1										1.33835e-06
T28667G	28667	T	G	4	3.56893e-07	B1										3.56893e-07
T28667C	28667	T	C	3	2.6767e-07	B1										2.6767e-07
T28667A	28667	T	A	2	1.78447e-07	B1										1.78447e-07
G28668A	28668	G	A	11	9.81456e-07	B1										9.81456e-07
G28668-	28668	G	-	9	8.0301e-07	B1										8.0301e-07
G28668T	28668	G	T	5	4.46117e-07	B1										4.46117e-07
G28669A	28669	G	A	4	3.56893e-07	B1										3.56893e-07
G28669T	28669	G	T	2	1.78447e-07	B1										1.78447e-07
G28669C	28669	G	C	2	1.78447e-07	B1										1.78447e-07
G28670T	28670	G	T	5	4.46117e-07	B1										4.46117e-07
G28670A	28670	G	A	2	1.78447e-07	B1										1.78447e-07
G28670C	28670	G	C	2	1.78447e-07	B1										1.78447e-07
T28671C	28671	T	C	119	1.06176e-05	B1										1.06176e-05
T28672A	28672	T	A	397	3.54217e-05	B1										3.54217e-05
T28672C	28672	T	C	352	3.14066e-05	B1										3.14066e-05
T28672G	28672	T	G	28	2.49825e-06	B1										2.49825e-06
G28673T	28673	G	T	765	6.82558e-05	B1										6.82558e-05
G28673A	28673	G	A	202	1.80231e-05	B1										1.80231e-05
-28673A	28673	-	A	2	1.78447e-07	B1										1.78447e-07
C28674T	28674	C	T	8534	0.000761432	B1										0.000761432
C28674G	28674	C	G	33	2.94437e-06	B1										2.94437e-06
C28674A	28674	C	A	20	1.78447e-06	B1										1.78447e-06
A28675G	28675	A	G	1810	0.000161494	B1										0.000161494
A28675T	28675	A	T	202	1.80231e-05	B1										1.80231e-05
A28675C	28675	A	C	20	1.78447e-06	B1										1.78447e-06
A28675-	28675	A	-	2	1.78447e-07	B1										1.78447e-07
A28676G	28676	A	G	376	3.3548e-05	LB										3.3548e-05
A28676C	28676	A	C	11	9.81456e-07	LB										9.81456e-07
A28676T	28676	A	T	7	6.24563e-07	LB										6.24563e-07
C28677T	28677	C	T	38232	0.00341119	LB										0.00341119
C28677A	28677	C	A	707	6.30809e-05	LB										6.30809e-05
C28677G	28677	C	G	5	4.46117e-07	LB										4.46117e-07
T28678C	28678	T	C	1115	9.9484e-05	LB										9.9484e-05
T28678A	28678	T	A	300	2.6767e-05	LB										2.6767e-05
T28678G	28678	T	G	93	8.29777e-06	LB										8.29777e-06
-28678CT	28678	-	CT	7	6.24563e-07	LB										6.24563e-07
G28679C	28679	G	C	508	4.53254e-05	LB										4.53254e-05
G28679A	28679	G	A	143	1.27589e-05	LB										1.27589e-05
G28679T	28679	G	T	20	1.78447e-06	LB										1.78447e-06
A28680C	28680	A	C	327	2.9176e-05	LB										2.9176e-05
A28680G	28680	A	G	288	2.56963e-05	LB										2.56963e-05
A28680T	28680	A	T	53	4.72884e-06	LB										4.72884e-06
G28681T	28681	G	T	278347	0.024835	LB	highest count of mutation rate in the deigned primer sets									0.024835
G28681A	28681	G	A	1860	0.000165955	LB										0.000165955
G28681C	28681	G	C	68	6.06719e-06	LB										6.06719e-06
G28681-	28681	G	-	61	5.44262e-06	LB										5.44262e-06
GG28681-	28681	GG	-	5	4.46117e-07	LB										4.46117e-07
G28682A	28682	G	A	777	6.93265e-05	LB										6.93265e-05
G28682C	28682	G	C	24	2.14136e-06	LB										2.14136e-06
G28682T	28682	G	T	8	7.13787e-07	LB										7.13787e-07
G28683T	28683	G	T	448	3.9972e-05	LB										3.9972e-05
G28683A	28683	G	A	149	1.32943e-05	LB										1.32943e-05
G28683C	28683	G	C	25	2.23058e-06	LB										2.23058e-06
A28684G	28684	A	G	1741	0.000155338	LB										0.000155338
A28684T	28684	A	T	660	5.88874e-05	LB										5.88874e-05
A28684C	28684	A	C	87	7.76243e-06	LB										7.76243e-06
A28684-	28684	A	-	10	8.92233e-07	LB										8.92233e-07
G28685T	28685	G	T	2169	0.000193525	LB										0.000193525
G28685A	28685	G	A	7	6.24563e-07	LB										6.24563e-07
C28686A	28686	C	A	10	8.92233e-07	LB										8.92233e-07
C28686T	28686	C	T	9	8.0301e-07	LB										8.0301e-07
C28687T	28687	C	T	3226	0.000287834	LB										0.000287834
C28687A	28687	C	A	490	4.37194e-05	LB										4.37194e-05
T28688C	28688	T	C	2026	0.000180766	LB										0.000180766
T28688A	28688	T	A	49	4.37194e-06	LB										4.37194e-06
T28688G	28688	T	G	31	2.76592e-06	LB										2.76592e-06
-28688T	28688	-	T	5	4.46117e-07	LB										4.46117e-07
T28689C	28689	T	C	120	1.07068e-05	LB										1.07068e-05
T28689G	28689	T	G	16	1.42757e-06	LB										1.42757e-06
T28689A	28689	T	A	4	3.56893e-07	LB										3.56893e-07
G28690T	28690	G	T	18604	0.00165991	LB										0.00165991
G28690C	28690	G	C	6768	0.000603863	LB										0.000603863
G28690A	28690	G	A	605	5.39801e-05	LB										5.39801e-05
A28691G	28691	A	G	131	1.16883e-05	LB										1.16883e-05
A28691T	28691	A	T	107	9.54689e-06	LB										9.54689e-06
A28691C	28691	A	C	64	5.71029e-06	LB										5.71029e-06
A28691-	28691	A	-	6	5.3534e-07	LB										5.3534e-07
A28692G	28692	A	G	862	7.69105e-05	LB										7.69105e-05
A28692C	28692	A	C	483	4.30949e-05	LB										4.30949e-05
A28692T	28692	A	T	51	4.55039e-06	LB										4.55039e-06
T28693C	28693	T	C	9629	0.000859131	LB										0.000859131
T28693A	28693	T	A	27	2.40903e-06	LB										2.40903e-06
T28693G	28693	T	G	20	1.78447e-06	LB										1.78447e-06
A28694G	28694	A	G	239	2.13244e-05	LB										2.13244e-05
A28694T	28694	A	T	38	3.39049e-06	LB										3.39049e-06
C28695T	28695	C	T	7072	0.000630987	LB										0.000630987
C28695G	28695	C	G	91	8.11932e-06	LB										8.11932e-06
C28695A	28695	C	A	55	4.90728e-06	LB										4.90728e-06
A28696C	28696	A	C	1080	9.63612e-05	LB										9.63612e-05
A28696G	28696	A	G	262	2.33765e-05	LB										2.33765e-05
A28696T	28696	A	T	95	8.47621e-06	LB										8.47621e-06
C28697T	28697	C	T	12232	0.00109138	LB										0.00109138
C28697A	28697	C	A	205	1.82908e-05	LB										1.82908e-05
C28697G	28697	C	G	74	6.60253e-06	LB										6.60253e-06
C28698T	28698	C	T	756	6.74528e-05	LB										6.74528e-05
C28698A	28698	C	A	310	2.76592e-05	LB										2.76592e-05
C28698G	28698	C	G	101	9.01155e-06	LB										9.01155e-06
A28699G	28699	A	G	6405	0.000571475											0.000571475
A28699T	28699	A	T	2319	0.000206909											0.000206909
A28699C	28699	A	C	160	1.42757e-05											1.42757e-05
A28699-	28699	A	-	13	1.1599e-06											1.1599e-06
A28700G	28700	A	G	4	3.56893e-07											3.56893e-07
A28702G	28702	A	G	559	4.98758e-05											4.98758e-05
A28702T	28702	A	T	4	3.56893e-07											3.56893e-07
G28703C	28703	G	C	6465	0.000576829	B2										0.000576829
G28703T	28703	G	T	5294	0.000472348	B2										0.000472348
G28703A	28703	G	A	1523	0.000135887	B2										0.000135887
G28703-	28703	G	-	10	8.92233e-07	B2										8.92233e-07
A28704G	28704	A	G	1262	0.0001126	B2										0.0001126
A28704T	28704	A	T	641	5.71921e-05	B2										5.71921e-05
A28704C	28704	A	C	94	8.38699e-06	B2										8.38699e-06
T28705C	28705	T	C	5083	0.000453522	B2										0.000453522
T28705G	28705	T	G	147	1.31158e-05	B2										1.31158e-05
T28705A	28705	T	A	82	7.31631e-06	B2										7.31631e-06
C28706T	28706	C	T	11795	0.00105239	B2										0.00105239
C28706A	28706	C	A	138	1.23128e-05	B2										1.23128e-05
C28706G	28706	C	G	11	9.81456e-07	B2										9.81456e-07
A28707G	28707	A	G	131	1.16883e-05	B2										1.16883e-05
A28707T	28707	A	T	90	8.0301e-06	B2										8.0301e-06
-28707AAA	28707	-	AAA	10	8.92233e-07	B2										8.92233e-07
C28708T	28708	C	T	30194	0.00269401	B2										0.00269401
C28708A	28708	C	A	380	3.39049e-05	B2										3.39049e-05
C28708G	28708	C	G	84	7.49476e-06	B2										7.49476e-06
-28708AAACAACGTCGGCCC	28708	-	AAACAACGTCGGCCC	6	5.3534e-07	B2										5.3534e-07
A28709G	28709	A	G	40	3.56893e-06	B2										3.56893e-06
A28709T	28709	A	T	38	3.39049e-06	B2										3.39049e-06
A28709C	28709	A	C	6	5.3534e-07	B2										5.3534e-07
-28710ACG	28710	-	ACG	5	4.46117e-07	B2										4.46117e-07
T28711C	28711	T	C	864	7.70889e-05	B2										7.70889e-05
T28711A	28711	T	A	345	3.0782e-05	B2										3.0782e-05
G28712A	28712	G	A	1815	0.00016194	B2										0.00016194
G28712T	28712	G	T	38	3.39049e-06	B2										3.39049e-06
G28712C	28712	G	C	6	5.3534e-07	B2										5.3534e-07
G28713A	28713	G	A	250	2.23058e-05	B2										2.23058e-05
G28713C	28713	G	C	37	3.30126e-06	B2										3.30126e-06
G28713T	28713	G	T	8	7.13787e-07	B2										7.13787e-07
C28714T	28714	C	T	856	7.63752e-05	B2										7.63752e-05
C28714A	28714	C	A	68	6.06719e-06	B2										6.06719e-06
A28715G	28715	A	G	588	5.24633e-05	B2										5.24633e-05
A28715T	28715	A	T	306	2.73023e-05	B2										2.73023e-05
C28716T	28716	C	T	537	4.79129e-05	B2										4.79129e-05
C28716A	28716	C	A	65	5.79952e-06	B2										5.79952e-06
C28716G	28716	C	G	11	9.81456e-07	B2										9.81456e-07
C28716-	28716	C	-	4	3.56893e-07	B2										3.56893e-07
C28717T	28717	C	T	2924	0.000260889	B2										0.000260889
C28717A	28717	C	A	282	2.5161e-05	B2										2.5161e-05
C28717G	28717	C	G	55	4.90728e-06	B2										4.90728e-06
C28718T	28718	C	T	7	6.24563e-07	B2										6.24563e-07
G28719T	28719	G	T	505	4.50578e-05	B2										4.50578e-05
C28720T	28720	C	T	16453	0.00146799	B2										0.00146799
C28720A	28720	C	A	83	7.40554e-06	B2										7.40554e-06
C28720G	28720	C	G	38	3.39049e-06	B2										3.39049e-06
A28721C	28721	A	C	76	6.78097e-06											6.78097e-06
A28721T	28721	A	T	21	1.87369e-06											1.87369e-06
A28721G	28721	A	G	14	1.24913e-06											1.24913e-06
A28722G	28722	A	G	350	3.12282e-05	B3										3.12282e-05
A28722T	28722	A	T	62	5.53185e-06	B3										5.53185e-06
A28722C	28722	A	C	46	4.10427e-06	B3										4.10427e-06
T28723C	28723	T	C	2747	0.000245096	B3										0.000245096
T28723G	28723	T	G	9	8.0301e-07	B3										8.0301e-07
T28723A	28723	T	A	4	3.56893e-07	B3										3.56893e-07
C28724T	28724	C	T	140771	0.0125601	B3										0.0125601
C28724A	28724	C	A	73	6.5133e-06	B3										6.5133e-06
C28724G	28724	C	G	29	2.58748e-06	B3										2.58748e-06
C28725T	28725	C	T	23816	0.00212494	B3										0.00212494
C28725A	28725	C	A	238	2.12351e-05	B3										2.12351e-05
C28725G	28725	C	G	18	1.60602e-06	B3										1.60602e-06
T28726A	28726	T	A	840	7.49476e-05	B3										7.49476e-05
T28726C	28726	T	C	317	2.82838e-05	B3										2.82838e-05
T28726G	28726	T	G	22	1.96291e-06	B3										1.96291e-06
G28727T	28727	G	T	19470	0.00173718	B3										0.00173718
G28727A	28727	G	A	660	5.88874e-05	B3										5.88874e-05
G28727C	28727	G	C	34	3.03359e-06	B3										3.03359e-06
C28728T	28728	C	T	4384	0.000391155	B3										0.000391155
C28728A	28728	C	A	144	1.28482e-05	B3										1.28482e-05
C28728G	28728	C	G	53	4.72884e-06	B3										4.72884e-06
T28729G	28729	T	G	1301	0.00011608	B3										0.00011608
T28729C	28729	T	C	872	7.78027e-05	B3										7.78027e-05
T28729A	28729	T	A	37	3.30126e-06	B3										3.30126e-06
A28730G	28730	A	G	8	7.13787e-07	B3										7.13787e-07
AAC28730-	28730	AAC	-	6	5.3534e-07	B3										5.3534e-07
A28730T	28730	A	T	4	3.56893e-07	B3										3.56893e-07
A28731C	28731	A	C	6	5.3534e-07	B3										5.3534e-07
A28731G	28731	A	G	5	4.46117e-07	B3										4.46117e-07
C28732T	28732	C	T	6897	0.000615373	B3										0.000615373
C28732A	28732	C	A	5	4.46117e-07	B3										4.46117e-07
A28733G	28733	A	G	934	8.33346e-05	B3										8.33346e-05
A28733T	28733	A	T	109	9.72534e-06	B3										9.72534e-06
A28733C	28733	A	C	5	4.46117e-07	B3										4.46117e-07
A28733-	28733	A	-	5	4.46117e-07	B3										4.46117e-07
A28734G	28734	A	G	211	1.88261e-05	B3										1.88261e-05
A28734T	28734	A	T	125	1.11529e-05	B3										1.11529e-05
A28734C	28734	A	C	22	1.96291e-06	B3										1.96291e-06
T28735C	28735	T	C	4085	0.000364477	B3										0.000364477
T28735A	28735	T	A	9	8.0301e-07	B3										8.0301e-07
T28735G	28735	T	G	4	3.56893e-07	B3										3.56893e-07
G28736T	28736	G	T	1438	0.000128303	B3										0.000128303
G28736A	28736	G	A	272	2.42687e-05	B3										2.42687e-05
G28736C	28736	G	C	14	1.24913e-06	B3										1.24913e-06
C28737T	28737	C	T	4721	0.000421223	B3										0.000421223
C28737A	28737	C	A	124	1.10637e-05	B3										1.10637e-05
C28737G	28737	C	G	19	1.69524e-06	B3										1.69524e-06
T28738C	28738	T	C	402	3.58678e-05	B3										3.58678e-05
T28738A	28738	T	A	362	3.22988e-05	B3										3.22988e-05
T28738G	28738	T	G	14	1.24913e-06	B3										1.24913e-06
G28739T	28739	G	T	10084	0.000899728	B3										0.000899728
G28739A	28739	G	A	31	2.76592e-06	B3										2.76592e-06
G28739C	28739	G	C	10	8.92233e-07	B3										8.92233e-07
C28740G	28740	C	G	253	2.25735e-05	B3										2.25735e-05
C28740T	28740	C	T	113	1.00822e-05	B3										1.00822e-05
A28741T	28741	A	T	977	8.71712e-05	B3										8.71712e-05
A28741G	28741	A	G	355	3.16743e-05	B3										3.16743e-05
A28741C	28741	A	C	137	1.22236e-05	B3										1.22236e-05
